# Supplementary material for: A Comparison of the Immunometabolic Effect of Antibiotics and Plant Extracts in a Chicken Macrophage-like Cell Line during a Salmonella Enteritidis Challenge
Source: Antibiotics (Basel). 2023 Feb 8;12(2):357. doi: 10.3390/antibiotics12020357 (PMC9952652; doi:10.3390/antibiotics12020357)
Supplement: Supplementary file 1 [file antibiotics-12-00357-s001.zip]

Archive with 1 entries (1 files):
- antibiotics-2149617-supplementary.pdf
